# Supplementary material for: Capturing Carbohydrate Conformations and Hydration Interactions with a Polarizable Bond Dipole Potential
Source: Molecules. 2026 Feb 3;31(3):533. doi: 10.3390/molecules31030533 (PMC12899679; doi:10.3390/molecules31030533)
Supplement: Supplementary file 1 [file molecules-31-00533-s001.zip]

Archive with 1 entries (1 files):
- molecules-4121953-supplementary.pdf
